# Supplementary material for: The Use of a Two-Tiered Testing Strategy for the Simultaneous Detection of Small EGFR Mutations and EGFR Amplification in Lung Cancer
Source: PLoS One. 2015 Feb 26;10(2):e0117983. doi: 10.1371/journal.pone.0117983 (PMC4342230; doi:10.1371/journal.pone.0117983)
Supplement: S1 Table — (XLS) [file pone.0117983.s002.xls]

## Sheet: Arkusz1
Supplementary Table S1. Mutations and Copy Number Alterations Detected in NSCLC Samples
SAMPLE NUMBER	SAMPLES shown in Figures	SEX	AGE at diagnosis	sampleTYPE	PTC	EGFR mutations; RT-PCR	EGFR mutations; MLPA	EGFR gain/amp.	MET gain/amp.	ERBB2 gain/amp.
1		M	68	FFPE
2		M	58	FFPE
3		W	69	FFPE								LEGEND
4		M	70	FFPE								PTC - percentage of cancer cells
5		M	63	FFPE								e19del - one of in-frame deletions in exon 19
6		M	66	FFPE								e19del15 - the most common in-frame deletion in exon 19, c.2235_2249del15
7		M	67	FFPE								e20ins - one of in-frame insertions in exon 20
8		M	60	FFPE					4.8			M - man
9		W	74	FFPE		L858R	L858R	3.0				W - woman
10		M	58	FFPE
11		M	40	FFPE					3.0
12		W	76	FFPE					3.1
13		M	65	FFPE
14		M	53	FFPE
15		M	78	FFPE
16		M	76	FFPE
17		M	58	FFPE
18		M	56	FFPE
19		M	76	FFPE		L858R	L858R
20		M	54	FFPE
21		W	52	FFPE	0.15				4.0
22		M	81	FFPE	0.5
23		M	59	cyto
24		W	59	FFPE	0.3				3.2
25		M	61	FFPE	0.4
26		M	60	FFPE
27		M	64	FFPE	0.1
28		W	62	FFPE
29		W	55	FFPE
30		W	60	cyto
31		W	63	FFPE	0.6			3.1
32		M	53	FFPE	0.5
33		W	56	cyto
34		W	54	FFPE
35		M	70	FFPE	0.1
36		M	59	FFPE					4.1
37		W	67	FFPE	0.3
38		W	48	FFPE	0.7
39		M	60	cyto
40	(iii)	W	53	cyto		T790M;L858R	T790M;L858R	3.2
41		M	63	FFPE	0.4
42		M	57	FFPE	0.3
43		W	49	FFPE	0.6				3.2
44		W	67	FFPE		L858R	L858R		3.6
45		M	68	FFPE	0.4	e19del	e19del
46		W	53	FFPE
47		W	55	FFPE	0.3
48		W	50	FFPE	0.8
49		W	61	FFPE		L861Q
50		W	55	FFPE	0.2	e19del	e19del15	3.4
51		W	52	FFPE		e19del	e19del
52		M	64	FFPE
53		W	69	FFPE	0.1				3.6
54	(viii)	M	64	cyto	0.8				15.4
55		M	47	FFPE	0.2				3.3
56		W	52	FFPE	0.2			5.6
57		M	61	FFPE	0.35				4.8
58		M	53	cyto
59		M	76	FFPE	0.3
60		M	72	FFPE	0.2
61		M	69	FFPE					4.2
62		W	60	FFPE	0.7
63		M	74	FFPE	0.65
64		M	55	FFPE	0.4
65		W	35	cyto		e19del	e19del
66	(x)	W	66	cyto	0.95	L858R	L858R			11.6
67		M	67	FFPE	0.5				4.3
68		M	65	cyto	0.5
69		M	56	FFPE	0.3
70		M	65	FFPE	0.5
71		M	65	cyto	0.5
72		W	58	FFPE	0.2	e19del	e19del15		3.2
73		W	49	FFPE	0.7	e19del	e19del15	4.6
74		M	56	FFPE	0.7
75		M	73	FFPE	0.4
76		W	61	FFPE	0.35
77		W	56	cyto	0.4
78		W	75	FFPE	0.3
79		M	68	FFPE	0.85
80		M	66	FFPE	0.3				3.2
81		W	73	cyto	0.6
82		W	49	FFPE	0.55
83		W	57	cyto
84		W	71	FFPE	0.5
85		M	63	cyto	0.8
86	(iv)	W	66	cyto	0.8	e19del	e19del15	8.0
87		W	59	FFPE	0.3	e19del	e19del	3.4
88		W	65	FFPE	0.5
89		W	58	FFPE	0.1	L861Q
90		W	36	FFPE	0.5				3.2
91		M	55	cyto	0.5
92		W	57	cyto	0.3
93		M	66	FFPE	0.6
94		W	78	FFPE	0.55	e19del	e19del	3.4
95		M	51	cyto	0.5
96		M	58	FFPE	0.2
97		W	54	FFPE	0.4
98		M	56	FFPE	0.6
99		W	63	FFPE
100		M	48	FFPE	0.7
101		M	64	FFPE	0.15
102		M	42	FFPE	0.7
103		W	64	cyto	0.9
104		M	58	FFPE	0.1
105		M	68	cyto	0.7
106		M	59	cyto	0.6
107		M	54	FFPE	0.7
108		W	64	FFPE	0.6
109		M	62	FFPE	0.4
110		W	67	FFPE	0.15	G719X
111		M	62	cyto	0.8
112		M	44	cyto	0.8				3.4
113	(ix)	M	59	FFPE	0.5					8.6
114		M	66	FFPE	0.5
115		W	38	cyto	0.55			3.3
116		W	54	FFPE	0.25	L858R	L858R	4.0
117		M	37	cyto	0.8
118		M	60	FFPE	0.5
119		M	73	FFPE	0.3
120		M	66	FFPE	0.5
121		M	71	cyto	0.4
122		W	65	cyto	0.8	e19del	e19del15	5.2
123		M	55	cyto	0.65
124		M	73	FFPE	0.65				3.2
125		M	68	FFPE	0.1				3.4
126		M	61	FFPE	0.15
127		W	48	FFPE	0.15
128		M	49	FFPE	0.15
129		M	70	cyto	0.7				3.2
130		M	52	cyto	0.6
131		M	65	cyto	0.9
132		M	64	cyto	0.8					3.2
133		M	57	cyto	0.6
134		M	58	cyto	0.7
135		M	57	cyto	0.8
136		W	42	cyto	0.8
137	(v)	W	62	cyto	0.5	e19del	e19del15	8.0
138		M	66	cyto	0.9
139		W	63	cyto	0.6
140		M	79	cyto	0.6
141		M	78	cyto	0.9
142		W	57	cyto	0.8
143		W	52	cyto	0.6
144		W	80	FFPE	0.15
145		M	59	cyto	0.7
146		M	64	cyto	0.6				3.2
147		M	59	cyto	0.6
148		W	77	cyto	0.6
149		M		FFPE	0.4
150		M	72	FFPE	0.65
151		M	60	cyto	0.9
152		M	59	FFPE	0.02
153		M	70	FFPE	0.003
154		M	64	cyto	0.7
155		M	69	cyto	0.8
156		M	59	cyto	0.7
157		M	56	FFPE	0.35
158		M	59	FFPE	0.4
159		M	58	FFPE	0.6
160		M	54	FFPE	0.3
161		M	74	cyto	0.8
162		M	76	cyto	0.6
163		M	52	cyto	0.9	e20ins	e20ins
164		M	55	cyto	0.9
165		M	66	FFPE	0.3
166		M	56	FFPE	0.25
167		W	74	FFPE	0.5
168		M	61	FFPE	0.25
169		W	64	FFPE	0.75				3.2
170		W	77	FFPE	0.25
171		W	65	cyto	0.85
172		M	54	FFPE	0.7
173		M	67	cyto	0.4					3.2
174		M	59	FFPE	0.5
175		W	36	FFPE	0.2
176		W	62	FFPE	0.1
177		W	47	cyto	0.8
178		W	59	FFPE	0.8
179		M	56	FFPE	0.85
180		M	73	cyto	0.8				3.4
181		M	60	FFPE	0.25
182		M	56	cyto	0.9
183		M	75	cyto	0.8
184		M	61	FFPE	0.25
185		W	69	FFPE	0.2
186		W	76	cyto	0.6
187	(vi)	W	62	cyto	0.9	L858R	L858R	12.0
188		M	51	FFPE	0.25
189		M	60	cyto	0.8
190		M	65	FFPE	0.4
191		M	66	cyto	0.8
192	(ii)	M	77	cyto	0.8	e19del	e19del15
193		M	59	FFPE	0.3
194		M	66	cyto	0.8
195		W	59	cyto	0.8
196		W	58	FFPE	0.6	L858R	L858R
197		M	66	cyto	0.8
198		M	65	cyto	0.7			3.4
199		M	53	FFPE	0.7
200		W	51	FFPE	0.2
201		M	66	cyto	0.8
202		M	71	FFPE	0.3	e19del	e19del15
203		W	77	cyto	0.8				5.6
204		M	58	FFPE	0.6
205		W	61	cyto	0.1			3.6
206		W	56	FFPE	0.45
207		M	60	cyto	0.05			3.2
208		M	72	cyto	0.9
209		W	71	cyto	0.9	e19del	e19del15
210		M	58	cyto	0.8
211		M	68	cyto	0.8
212		M	76	FFPE	0.7
213		W	78	cyto	0.9				4.4
214		M	62	FFPE	0.2	e19del	e19del
215		M	64	FFPE	0.25
216		W	59	cyto	0.5
217		M	48	cyto	0.8
218		M	68	cyto	0.8
219	(vii)	M	79	FFPE	0.3				7.6
220		W	55	FFPE	0.2
221		M	66	FFPE	0.35
222		M	65	FFPE	0.2					4.0
223		M	70	cyto	0.7	e19del	e19del15	3.4
224		M	60	cyto	0.6
225		W	76	FFPE	0.2
226		W	59	cyto	0.8
227		W	64	cyto	0.8	L858R	L858R	3.8
228		M	72	cyto	0.7
229		W	65	cyto	0.8
230		M	44	FFPE	0.55
231		W	53	cyto	0.6
232		W	70	cyto	0.5
233		M	47	cyto	0.6
234		M	60	cyto	0.6
235		W	72	cyto	0.6
236		W	66	FFPE	0.3
237		M	56	FFPE	0.3
238		W	59	cyto	0.8				5.6
239		W	55	cyto	0.8
